# Supplementary material for: Within-Season Changes in Land-Use Impact Pest Abundance in Smallholder African Cassava Production Systems
Source: Insects. 2021 Mar 22;12(3):269. doi: 10.3390/insects12030269 (PMC8005198; doi:10.3390/insects12030269)
Supplement: Supplementary file 1 [file insects-12-00269-s001.zip]

Archive with 3 entries (2 files):
- Supplementary Material/
- Supplementary Material/Kalyebi-Supplementary Figures-Edited.pdf
- Supplementary Material/Supplemenraty tables.pdf
